# Supplementary material for: A disrupted FOXP3 transcriptional signature underpins systemic regulatory T cell insufficiency in early pregnancy failure
Source: iScience. 2024 Jan 23;27(2):108994. doi: 10.1016/j.isci.2024.108994 (PMC10847744; doi:10.1016/j.isci.2024.108994)
Supplement: Table S3. Differentially expressed genes in Tconv cells from early pregnancy failure subjects compared with Tconv cells from fertile subjects, related to Figure 6 [file mmc2.xlsx]

## Sheet: Sheet1
Table S3. Differentially expressed genes in Tconv cells from early pregnancy failure subjects compared with Tconv cells from fertile subjects, Related to Figure 6.
No.	Entrez ID	Gene ID	Gene name	logFCa	AveExpr	AdjPb	Status
1	5364	ENSG00000164050	PLXNB1	-0.87532	1.17363	0.0139	Down
2	126298	ENSG00000167378	IRGQ	-0.62194	2.40661	0.0139	Down
3	204851	ENSG00000163349	HIPK1	-0.29866	6.39645	0.0139	Down
4	8527	ENSG00000077044	DGKD	-0.5179	5.48901	0.0139	Down
5	9057	ENSG00000103064	SLC7A6	-0.48973	6.00553	0.0139	Down
6	57585	ENSG00000007545	CRAMP1	-0.36928	3.83301	0.0139	Down
7	57506	ENSG00000088888	MAVS	-0.48231	6.08354	0.0139	Down
8	84464	ENSG00000188827	SLX4	-0.35647	4.22089	0.0139	Down
9	134353	ENSG00000155858	LSM11	-0.34308	4.30641	0.0139	Down
10	9962	ENSG00000089057	SLC23A2	-0.36829	5.31562	0.0139	Down
11	NA	ENSG00000239665	AL157392.3	-0.6579	1.22454	0.0139	Down
12	4097	ENSG00000197063	MAFG	-0.39877	5.65073	0.0139	Down
13	331	ENSG00000101966	XIAP	-0.38465	5.04384	0.0139	Down
14	54991	ENSG00000131591	C1orf159	-0.4628	3.62455	0.0139	Down
15	22841	ENSG00000107560	RAB11FIP2	-0.37635	3.32199	0.0139	Down
16	403341	ENSG00000177125	ZBTB34	-0.53335	2.64627	0.0139	Down
17	100289678	ENSG00000204946	ZNF783	-0.73909	3.32051	0.0139	Down
18	64772	ENSG00000167280	ENGASE	-0.53725	3.63332	0.0139	Down
19	84895	ENSG00000148343	MIGA2	-0.50397	3.9371	0.0139	Down
20	10658	ENSG00000149187	CELF1	-0.40495	6.02574	0.0139	Down
21	4122	ENSG00000196547	MAN2A2	-0.5068	5.50658	0.0139	Down
22	6714	ENSG00000197122	SRC	-0.56411	2.87636	0.0139	Down
23	79066	ENSG00000127804	METTL16	-0.23978	6.14361	0.0139	Down
24	1857	ENSG00000161202	DVL3	-0.27894	5.65362	0.0139	Down
25	8085	ENSG00000167548	KMT2D	-0.66395	6.2291	0.01491	Down
26	23067	ENSG00000139718	SETD1B	-0.44229	4.6111	0.01491	Down
27	2081	ENSG00000178607	ERN1	-0.6093	4.43419	0.01491	Down
28	6884	ENSG00000197780	TAF13	-0.36461	4.09327	0.01491	Down
29	65998	ENSG00000188070	C11orf95	-0.5995	1.87727	0.01491	Down
30	NA	ENSG00000272556	GTF2IP13	-1.19561	0.48744	0.01499	Down
31	9618	ENSG00000076604	TRAF4	-0.36744	6.28785	0.016	Down
32	7701	ENSG00000115568	ZNF142	-0.30516	5.84239	0.01651	Down
33	100131017	ENSG00000205903	ZNF316	-0.34145	5.34392	0.01678	Down
34	10725	ENSG00000102908	NFAT5	-0.5974	4.50659	0.01678	Down
35	NA	ENSG00000188185	LINC00265	-0.78232	1.74917	0.01678	Down
36	80209	ENSG00000120685	PROSER1	-0.31382	6.29687	0.01678	Down
37	100132247	ENSG00000243716	NPIPB5	-1.19524	1.4864	0.01678	Down
38	8631	ENSG00000141293	SKAP1	0.39721	6.45215	0.01678	Up
39	60468	ENSG00000112182	BACH2	-0.34346	6.56188	0.01678	Down
40	4238	ENSG00000037749	MFAP3	-0.30002	4.1754	0.01789	Down
41	440345	ENSG00000185864	NPIPB4	-1.18927	1.50281	0.01789	Down
42	55432	ENSG00000180667	YOD1	-0.35081	3.95079	0.01789	Down
43	79364	ENSG00000070476	ZXDC	-0.25347	4.7358	0.01789	Down
44	81571	ENSG00000236901	MIR600HG	-0.45406	1.73895	0.01858	Down
45	55920	ENSG00000179051	RCC2	-0.23972	7.36911	0.01858	Down
46	5916	ENSG00000172819	RARG	-0.36725	5.06266	0.01858	Down
47	7428	ENSG00000134086	VHL	-0.53733	5.52366	0.01858	Down
48	4294	ENSG00000130758	MAP3K10	-0.61418	2.948	0.01858	Down
49	23013	ENSG00000065526	SPEN	-0.48177	7.00072	0.01858	Down
50	80255	ENSG00000115084	SLC35F5	-0.35816	4.35274	0.01929	Down
51	80028	ENSG00000155034	FBXL18	-0.39969	3.95257	0.01929	Down
52	NA	ENSG00000267519	AC020916.1	-1.07741	0.70357	0.01929	Down
53	9695	ENSG00000134109	EDEM1	-0.42693	8.11033	0.01929	Down
54	59269	ENSG00000127124	HIVEP3	-0.64663	6.58975	0.01929	Down
55	27158	ENSG00000188566	NDOR1	-0.47101	4.72958	0.01929	Down
56	79707	ENSG00000162408	NOL9	-0.41105	4.30373	0.01929	Down
57	57657	ENSG00000143630	HCN3	-0.74854	0.32018	0.0199	Down
58	374383	ENSG00000188211	NCR3LG1	-0.80236	1.20374	0.0199	Down
59	11044	ENSG00000112941	TENT4A	-0.41993	5.20047	0.0199	Down
60	10743	ENSG00000108557	RAI1	-0.39514	5.02581	0.0202	Down
61	23082	ENSG00000148840	PPRC1	-0.30815	6.52494	0.02122	Down
62	283373	ENSG00000139645	ANKRD52	-0.37573	6.31836	0.0213	Down
63	NA	ENSG00000180747	SMG1P3	-0.80618	1.54571	0.02135	Down
64	284403	ENSG00000075702	WDR62	-0.36026	4.54981	0.02157	Down
65	NA	ENSG00000279443	AL513497.1	-1.02895	-0.67308	0.02205	Down
66	9739	ENSG00000099381	SETD1A	-0.30856	5.98421	0.02249	Down
67	57455	ENSG00000079313	REXO1	-0.32102	5.62949	0.02287	Down
68	397	ENSG00000111348	ARHGDIB	0.22385	8.90894	0.02287	Up
69	79572	ENSG00000133657	ATP13A3	-0.30545	7.50754	0.02287	Down
70	23135	ENSG00000132510	KDM6B	-0.53814	5.60981	0.02287	Down
71	NA	ENSG00000234072	AC074117.1	-0.56949	1.37962	0.02287	Down
72	148867	ENSG00000162695	SLC30A7	-0.37393	4.74129	0.02287	Down
73	64764	ENSG00000182158	CREB3L2	-0.4213	5.57968	0.02287	Down
74	23509	ENSG00000101346	POFUT1	-0.28616	6.73015	0.02287	Down
75	9020	ENSG00000006062	MAP3K14	-0.37271	6.14454	0.02287	Down
76	84629	ENSG00000182095	TNRC18	-0.3181	6.6055	0.02287	Down
77	58525	ENSG00000011451	WIZ	-0.38718	4.85429	0.02287	Down
78	399909	ENSG00000197136	PCNX3	-0.4012	5.58141	0.02287	Down
79	56925	ENSG00000079257	LXN	0.32832	3.68435	0.02287	Up
80	NA	ENSG00000272455	MRPL20-DT	-0.57601	0.67932	0.02287	Down
81	56970	ENSG00000087152	ATXN7L3	-0.21064	6.85242	0.02287	Down
82	30837	ENSG00000274211	SOCS7	-0.2725	5.242	0.02287	Down
83	285590	ENSG00000174705	SH3PXD2B	-1.1075	0.90384	0.0246	Down
84	10847	ENSG00000080603	SRCAP	-0.35664	3.17373	0.0246	Down
85	23005	ENSG00000137802	MAPKBP1	-0.24768	4.59869	0.0246	Down
86	8667	ENSG00000147677	EIF3H	0.22659	8.34765	0.0246	Up
87	153830	ENSG00000145860	RNF145	-0.309	7.5719	0.0246	Down
88	23154	ENSG00000020129	NCDN	-0.27326	5.52387	0.0246	Down
89	79143	ENSG00000125505	MBOAT7	-0.42422	6.81416	0.0246	Down
90	57649	ENSG00000109118	PHF12	-0.2419	5.77559	0.0246	Down
91	100131755	ENSG00000196440	ARMCX4	-0.43749	3.29487	0.0246	Down
92	51479	ENSG00000185722	ANKFY1	-0.22073	5.43134	0.0246	Down
93	7011	ENSG00000129566	TEP1	-0.46251	5.19287	0.0246	Down
94	10336	ENSG00000185619	PCGF3	-0.22287	4.61498	0.0246	Down
95	4298	ENSG00000130382	MLLT1	-0.24336	6.61016	0.0246	Down
96	5361	ENSG00000114554	PLXNA1	-0.38924	4.81694	0.0246	Down
97	9880	ENSG00000166860	ZBTB39	-0.25723	3.8674	0.0246	Down
98	1612	ENSG00000196730	DAPK1	-0.98886	2.72384	0.0246	Down
99	23476	ENSG00000141867	BRD4	-0.31055	6.44477	0.02484	Down
100	23054	ENSG00000198646	NCOA6	-0.2962	5.85842	0.02508	Down
101	155400	ENSG00000223705	NSUN5P1	-0.6023	1.98571	0.02508	Down
102	7016	ENSG00000107140	TESK1	-0.30417	5.26563	0.02508	Down
103	57542	ENSG00000087448	KLHL42	-0.36227	3.37832	0.02508	Down
104	285268	ENSG00000172888	ZNF621	-0.31134	4.52721	0.02541	Down
105	25851	ENSG00000205356	TECPR1	-0.27292	5.00574	0.02541	Down
106	5287	ENSG00000133056	PIK3C2B	-0.32911	5.07319	0.02541	Down
107	27243	ENSG00000130724	CHMP2A	0.19567	6.31555	0.02541	Up
108	NA	ENSG00000273142	LINC02604	-1.18114	-0.07521	0.02541	Down
109	63977	ENSG00000141956	PRDM15	-0.54648	3.55299	0.02541	Down
110	84961	ENSG00000108306	FBXL20	-0.27766	4.08281	0.02541	Down
111	23383	ENSG00000129933	MAU2	-0.24447	5.70555	0.02541	Down
112	342371	ENSG00000224470	ATXN1L	-0.27493	5.00783	0.02541	Down
113	5814	ENSG00000146676	PURB	-0.26889	6.20109	0.02541	Down
114	23353	ENSG00000164828	SUN1	-0.41934	5.41437	0.02541	Down
115	23113	ENSG00000112659	CUL9	-0.33708	4.65103	0.02541	Down
116	65979	ENSG00000204138	PHACTR4	-0.38895	4.80203	0.02541	Down
117	57666	ENSG00000112787	FBRSL1	-0.38304	5.65441	0.02541	Down
118	55262	ENSG00000146826	MAP11	-0.42511	3.22132	0.02541	Down
119	9757	ENSG00000272333	KMT2B	-0.48379	5.81283	0.02541	Down
120	83637	ENSG00000122515	ZMIZ2	-0.41379	5.7275	0.02541	Down
121	NA	ENSG00000244055	AC007566.1	-0.6728	0.61359	0.02541	Down
122	84461	ENSG00000215041	NEURL4	-0.40811	4.53623	0.02541	Down
123	22809	ENSG00000169136	ATF5	-0.42185	4.56644	0.02541	Down
124	30000	ENSG00000105576	TNPO2	-0.29189	6.53096	0.02541	Down
125	1387	ENSG00000005339	CREBBP	-0.31686	6.00683	0.02541	Down
126	5326	ENSG00000126003	PLAGL2	-0.29731	7.5087	0.02541	Down
127	2077	ENSG00000105722	ERF	-0.30788	5.76959	0.02541	Down
128	84288	ENSG00000203666	EFCAB2	-0.66021	0.97384	0.02541	Down
129	57212	ENSG00000227372	TP73-AS1	-0.31202	4.39885	0.02541	Down
130	10947	ENSG00000070718	AP3M2	-0.30947	5.69683	0.02541	Down
131	3054	ENSG00000172534	HCFC1	-0.373	7.54743	0.02541	Down
132	9794	ENSG00000161021	MAML1	-0.20372	6.10642	0.02541	Down
133	55033	ENSG00000106080	FKBP14	-0.56571	2.19885	0.02541	Down
134	26088	ENSG00000100083	GGA1	-0.21865	5.55757	0.02541	Down
135	6238	ENSG00000125844	RRBP1	-0.43998	5.48331	0.02541	Down
136	7037	ENSG00000072274	TFRC	-0.34289	8.80963	0.02541	Down
137	89845	ENSG00000124574	ABCC10	-0.37202	4.00414	0.02541	Down
138	197335	ENSG00000161996	WDR90	-0.68923	3.80446	0.02541	Down
139	57171	ENSG00000167130	DOLPP1	-0.26813	4.02561	0.02541	Down
140	84969	ENSG00000124191	TOX2	-0.81426	1.23852	0.02541	Down
141	23381	ENSG00000198952	SMG5	-0.21861	7.06907	0.02541	Down
142	84879	ENSG00000168389	MFSD2A	-0.40752	3.24736	0.02541	Down
143	9697	ENSG00000065308	TRAM2	-0.35701	3.08386	0.02541	Down
144	8408	ENSG00000177169	ULK1	-0.44202	4.07155	0.02541	Down
145	55095	ENSG00000179134	SAMD4B	-0.33618	5.5114	0.02541	Down
146	2137	ENSG00000012232	EXTL3	-0.36193	4.99779	0.02541	Down
147	345778	ENSG00000177034	MTX3	-0.56034	3.93247	0.02541	Down
148	29801	ENSG00000099904	ZDHHC8	-0.37735	4.74278	0.02541	Down
149	6583	ENSG00000197208	SLC22A4	-0.53473	0.16401	0.02541	Down
150	260294	ENSG00000106133	NSUN5P2	-0.61184	2.08967	0.02541	Down
151	3482	ENSG00000197081	IGF2R	-0.25721	8.01717	0.02541	Down
152	NA	ENSG00000280287	AC131212.3	-0.84118	0.27938	0.02541	Down
153	54891	ENSG00000114933	INO80D	-0.50788	3.80592	0.02541	Down
154	1877	ENSG00000167967	E4F1	-0.33389	4.26105	0.02541	Down
155	143384	ENSG00000151893	CACUL1	-0.20747	5.32695	0.02541	Down
156	55361	ENSG00000155252	PI4K2A	-0.28029	4.20403	0.02541	Down
157	23252	ENSG00000169914	OTUD3	-0.46261	3.41571	0.02541	Down
158	25900	ENSG00000010295	IFFO1	-0.46879	2.95431	0.02541	Down
159	10482	ENSG00000162231	NXF1	-0.27627	6.38618	0.02541	Down
160	5565	ENSG00000131791	PRKAB2	-0.62494	2.78009	0.02541	Down
161	221937	ENSG00000164916	FOXK1	-0.34772	4.9568	0.02541	Down
162	23524	ENSG00000167978	SRRM2	-0.40744	8.78918	0.02541	Down
163	85437	ENSG00000139168	ZCRB1	0.26147	6.19114	0.02541	Up
164	56895	ENSG00000026652	AGPAT4	-0.55928	2.0468	0.02545	Down
165	57634	ENSG00000183495	EP400	-0.31382	6.88005	0.02554	Down
166	6894	ENSG00000059588	TARBP1	-0.30917	5.57786	0.0256	Down
167	6650	ENSG00000103326	CAPN15	-0.30641	6.37257	0.02569	Down
168	24146	ENSG00000106404	CLDN15	-0.7479	2.2486	0.02585	Down
169	201627	ENSG00000174839	DENND6A	-0.29675	4.06583	0.02585	Down
170	79156	ENSG00000166289	PLEKHF1	0.26708	5.08391	0.02585	Up
171	10518	ENSG00000136425	CIB2	-0.6426	1.58313	0.02585	Down
172	81537	ENSG00000126821	SGPP1	-0.3057	4.35525	0.02585	Down
173	101926918	ENSG00000283050	GTF2IP12	-0.90693	1.60798	0.02585	Down
174	28982	ENSG00000162769	FLVCR1	-0.25604	4.1935	0.02585	Down
175	283450	ENSG00000173064	HECTD4	-0.45666	5.05261	0.02585	Down
176	55686	ENSG00000118242	MREG	-0.52297	3.59978	0.02585	Down
177	6541	ENSG00000139514	SLC7A1	-0.21877	8.13548	0.02585	Down
178	84278	ENSG00000196312	MFSD14C	-0.35711	3.70674	0.02585	Down
179	473	ENSG00000142599	RERE	-0.38705	6.42257	0.02585	Down
180	7109	ENSG00000160218	TRAPPC10	-0.22273	5.73122	0.02585	Down
181	85465	ENSG00000138018	SELENOI	-0.23007	6.48752	0.02585	Down
182	83607	ENSG00000144233	AMMECR1L	-0.21813	5.31987	0.02585	Down
183	10016	ENSG00000249915	PDCD6	-0.82069	1.83308	0.02585	Down
184	7804	ENSG00000157193	LRP8	-0.33567	5.54499	0.02585	Down
185	55738	ENSG00000101199	ARFGAP1	-0.33518	5.76905	0.02585	Down
186	50807	ENSG00000153317	ASAP1	-0.30278	5.74371	0.02585	Down
187	128486	ENSG00000197296	FITM2	-0.36201	1.54222	0.02585	Down
188	6584	ENSG00000197375	SLC22A5	-0.4298	2.13878	0.02585	Down
189	144404	ENSG00000188735	TMEM120B	-0.38744	3.55814	0.02585	Down
190	8879	ENSG00000166224	SGPL1	-0.37851	6.26235	0.02585	Down
191	124401	ENSG00000168096	ANKS3	-0.45507	2.64892	0.02585	Down
192	6621	ENSG00000165684	SNAPC4	-0.42498	5.06422	0.02585	Down
193	23516	ENSG00000104635	SLC39A14	-0.3468	6.77508	0.02592	Down
194	27161	ENSG00000123908	AGO2	-0.29036	7.72117	0.02592	Down
195	1233	ENSG00000183813	CCR4	-0.54054	6.96922	0.02652	Down
196	2068	ENSG00000104884	ERCC2	-0.26772	5.00156	0.02652	Down
197	284352	ENSG00000104866	PPP1R37	-0.34963	3.46567	0.02652	Down
198	10299	ENSG00000145495	MARCHF6	-0.25426	6.59697	0.02707	Down
199	7536	ENSG00000168066	SF1	-0.1963	8.23783	0.02707	Down
200	NA	ENSG00000261799	AC007406.5	-0.615	0.99198	0.02707	Down
201	NA	ENSG00000269352	PTOV1-AS2	-1.14936	-0.49088	0.02742	Down
202	1454	ENSG00000213923	CSNK1E	-0.25143	5.10142	0.02766	Down
203	285172	ENSG00000155744	FAM126B	-0.31131	4.33412	0.02766	Down
204	55802	ENSG00000272886	DCP1A	-0.19342	6.3536	0.02766	Down
205	5976	ENSG00000005007	UPF1	-0.19653	7.52182	0.02766	Down
206	378938	ENSG00000251562	MALAT1	-0.88435	5.15025	0.02766	Down
207	8394	ENSG00000143398	PIP5K1A	-0.18074	6.66747	0.02766	Down
208	4179	ENSG00000117335	CD46	-0.19988	6.43154	0.02766	Down
209	375035	ENSG00000213064	SFT2D2	-0.51396	4.10154	0.02766	Down
210	8473	ENSG00000147162	OGT	-0.43477	6.97416	0.02766	Down
211	283314	ENSG00000205885	C1RL-AS1	-0.92458	2.15268	0.02766	Down
212	5452	ENSG00000028277	POU2F2	-0.38483	5.76276	0.02773	Down
213	23151	ENSG00000075240	GRAMD4	-0.45593	4.83938	0.02814	Down
214	1021	ENSG00000105810	CDK6	-0.33959	7.81813	0.02815	Down
215	23117	ENSG00000169246	NPIPB3	-1.30336	-0.12226	0.02815	Down
216	84274	ENSG00000110871	COQ5	0.3025	5.13127	0.02815	Up
217	5738	ENSG00000134247	PTGFRN	-0.37781	4.86229	0.02815	Down
218	118813	ENSG00000155256	ZFYVE27	-0.34905	4.13745	0.02815	Down
219	203547	ENSG00000160131	VMA21	-0.26186	4.82297	0.02815	Down
220	NA	ENSG00000279207	AC015813.6	-0.43637	1.80837	0.02815	Down
221	23309	ENSG00000127511	SIN3B	-0.24576	5.08198	0.02815	Down
222	57583	ENSG00000146433	TMEM181	-0.36038	4.1874	0.02815	Down
223	79767	ENSG00000102890	ELMO3	-0.95538	0.53472	0.02815	Down
224	159090	ENSG00000156504	FAM122B	-0.24073	5.98582	0.02815	Down
225	27148	ENSG00000163482	STK36	-0.52089	2.86121	0.02815	Down
226	26233	ENSG00000182325	FBXL6	-0.37547	4.26011	0.02815	Down
227	84859	ENSG00000186001	LRCH3	-0.26389	5.42092	0.02815	Down
228	864	ENSG00000020633	RUNX3	-0.26179	8.4831	0.02815	Down
229	NA	ENSG00000239883	PARGP1	-0.78444	0.9416	0.02815	Down
230	25862	ENSG00000164663	USP49	-0.55088	1.49759	0.02815	Down
231	54480	ENSG00000033100	CHPF2	-0.37597	5.1344	0.02815	Down
232	129685	ENSG00000137413	TAF8	-0.2302	5.0137	0.02815	Down
233	26278	ENSG00000151835	SACS	-0.26387	6.83835	0.02815	Down
234	84901	ENSG00000176953	NFATC2IP	-0.29018	5.7608	0.02815	Down
235	3562	ENSG00000164399	IL3	-1.26004	3.45486	0.02815	Down
236	57701	ENSG00000167566	NCKAP5L	-0.40627	2.95227	0.02815	Down
237	100505696	ENSG00000224660	SH3BP5-AS1	-0.95543	0.74187	0.02815	Down
238	5272	ENSG00000170542	SERPINB9	-0.49196	5.80182	0.02815	Down
239	56413	ENSG00000213906	LTB4R2	-0.74535	0.21412	0.02815	Down
240	57553	ENSG00000243156	MICAL3	-0.42296	4.46771	0.02815	Down
241	5310	ENSG00000008710	PKD1	-0.68889	5.35042	0.02815	Down
242	1855	ENSG00000107404	DVL1	-0.28774	5.39637	0.02815	Down
243	157506	ENSG00000121039	RDH10	-0.56637	5.27809	0.02815	Down
244	554249	ENSG00000170161	AL512625.1	-0.71858	0.05568	0.02824	Down
245	10652	ENSG00000106636	YKT6	-0.21042	6.5621	0.02841	Down
246	5170	ENSG00000140992	PDPK1	-0.22404	6.03841	0.02841	Down
247	23761	ENSG00000241878	PISD	-0.25135	5.27126	0.02841	Down
248	84807	ENSG00000167604	NFKBID	-0.57539	3.91431	0.02841	Down
249	7503	ENSG00000229807	XIST	-1.07949	5.85314	0.02843	Down
250	1388	ENSG00000213676	ATF6B	-0.25518	5.44767	0.02843	Down
251	101928649	ENSG00000233937	CTC-338M12.4	-0.60665	0.54665	0.02843	Down
252	1954	ENSG00000105429	MEGF8	-0.41458	4.37987	0.02843	Down
253	81577	ENSG00000141098	GFOD2	-0.18864	4.45428	0.02849	Down
254	9909	ENSG00000198837	DENND4B	-0.36317	6.59394	0.02864	Down
255	55666	ENSG00000182446	NPLOC4	-0.2574	7.01342	0.02864	Down
256	54620	ENSG00000099364	FBXL19	-0.26118	5.95631	0.02864	Down
257	80742	ENSG00000204576	PRR3	-0.23563	4.74443	0.02864	Down
258	9727	ENSG00000090565	RAB11FIP3	-0.22894	4.99911	0.02864	Down
259	112398	ENSG00000269858	EGLN2	-0.73464	1.22728	0.02864	Down
260	80851	ENSG00000175137	SH3BP5L	-0.2016	5.24605	0.02864	Down
261	148137	ENSG00000167595	PROSER3	-0.49073	3.09236	0.02864	Down
262	84444	ENSG00000104885	DOT1L	-0.36567	6.53815	0.02864	Down
263	NA	ENSG00000272316	AL021368.2	-0.77148	-0.55467	0.02864	Down
264	206358	ENSG00000123643	SLC36A1	-0.51707	2.39375	0.02864	Down
265	5311	ENSG00000118762	PKD2	-0.416	2.91902	0.02864	Down
266	8140	ENSG00000103257	SLC7A5	-0.31317	9.55534	0.02874	Down
267	8629	ENSG00000234616	JRK	-0.35638	4.56508	0.02881	Down
268	256356	ENSG00000175066	GK5	-0.3739	3.29494	0.02881	Down
269	29123	ENSG00000167522	ANKRD11	-0.45526	7.05626	0.02881	Down
270	22863	ENSG00000126775	ATG14	-0.3168	3.45052	0.02881	Down
271	55176	ENSG00000065665	SEC61A2	-0.34294	2.43803	0.02881	Down
272	NA	ENSG00000185684	EP400P1	-0.41615	3.34911	0.0292	Down
273	116113	ENSG00000137166	FOXP4	-0.40301	4.79047	0.02942	Down
274	56882	ENSG00000197622	CDC42SE1	-0.19942	7.18064	0.02942	Down
275	677	ENSG00000185650	ZFP36L1	-0.34972	6.13577	0.02942	Down
276	22853	ENSG00000164715	LMTK2	-0.29345	4.98071	0.02948	Down
277	150726	ENSG00000163013	FBXO41	-0.45912	5.82738	0.02948	Down
278	84890	ENSG00000181915	ADO	-0.22659	5.56991	0.02948	Down
279	85377	ENSG00000100139	MICALL1	-0.2857	4.73475	0.02948	Down
280	84809	ENSG00000215908	CROCCP2	-0.66507	3.15224	0.02948	Down
281	4851	ENSG00000148400	NOTCH1	-0.33471	7.32949	0.02948	Down
282	257068	ENSG00000240891	PLCXD2	-0.27269	3.99038	0.02959	Down
283	55102	ENSG00000066739	ATG2B	-0.2921	5.6237	0.02959	Down
284	84197	ENSG00000185900	POMK	-0.46028	2.54387	0.02959	Down
285	2275	ENSG00000183386	FHL3	-0.60519	4.04551	0.02959	Down
286	91304	ENSG00000182087	TMEM259	-0.32883	6.29645	0.02964	Down
287	169714	ENSG00000165661	QSOX2	-0.30843	5.05007	0.02979	Down
288	63925	ENSG00000198026	ZNF335	-0.22664	5.26274	0.02998	Down
289	23513	ENSG00000180900	SCRIB	-0.26099	6.76566	0.03001	Down
290	54797	ENSG00000130772	MED18	-0.29238	4.45599	0.03001	Down
291	9489	ENSG00000087157	PGS1	-0.29224	5.06467	0.03001	Down
292	23466	ENSG00000183741	CBX6	-0.24861	7.54027	0.0301	Down
293	23352	ENSG00000127481	UBR4	-0.26797	8.37091	0.0301	Down
294	54814	ENSG00000011478	QPCTL	-0.55584	3.83499	0.0301	Down
295	NA	ENSG00000214425	LRRC37A4P	-1.1307	1.54285	0.0301	Down
296	6239	ENSG00000124782	RREB1	-0.33755	4.61297	0.0301	Down
297	347862	ENSG00000177225	GATD1	-0.52851	3.96439	0.0301	Down
298	25853	ENSG00000198876	DCAF12	-0.1978	5.99524	0.03025	Down
299	7357	ENSG00000148154	UGCG	-0.32798	4.90178	0.03027	Down
300	92597	ENSG00000173542	MOB1B	-0.29014	4.89249	0.03033	Down
301	81669	ENSG00000221978	CCNL2	-0.43336	5.06336	0.03039	Down
302	440026	ENSG00000166471	TMEM41B	-0.38309	3.87604	0.03039	Down
303	26133	ENSG00000100991	TRPC4AP	-0.18871	6.35289	0.03048	Down
304	285598	ENSG00000175414	ARL10	-0.33006	4.81603	0.03053	Down
305	NA	ENSG00000228863	AL121985.1	-0.93831	0.07516	0.03053	Down
306	7704	ENSG00000109906	ZBTB16	-0.73667	2.72938	0.0306	Down
307	9761	ENSG00000110917	MLEC	-0.16949	7.38114	0.03066	Down
308	7216	ENSG00000067445	TRO	-0.43633	2.25683	0.03067	Down
309	80174	ENSG00000161692	DBF4B	-0.28873	4.22288	0.03074	Down
310	54552	ENSG00000130119	GNL3L	-0.31358	5.5305	0.03075	Down
311	10507	ENSG00000187764	SEMA4D	-0.29317	7.65025	0.03076	Down
312	23008	ENSG00000128607	KLHDC10	-0.19671	4.73052	0.03089	Down
313	NA	ENSG00000183458	AC138932.1	-1.13646	1.21327	0.03094	Down
314	80267	ENSG00000116406	EDEM3	-0.30098	4.71192	0.03099	Down
315	79879	ENSG00000100147	CCDC134	-0.38261	3.59012	0.03103	Down
316	NA	ENSG00000285589	AC010422.8	-1.1481	-0.40175	0.03105	Down
317	84900	ENSG00000135119	RNFT2	-0.61272	0.92223	0.03105	Down
318	23264	ENSG00000100403	ZC3H7B	-0.21834	6.82539	0.03105	Down
319	6871	ENSG00000276234	TADA2A	-0.36099	4.91645	0.03111	Down
320	10286	ENSG00000116752	BCAS2	0.22799	6.24814	0.03125	Up
321	50626	ENSG00000187954	CYHR1	-0.25461	4.43622	0.03155	Down
322	867	ENSG00000110395	CBL	-0.32859	6.03324	0.03224	Down
323	23334	ENSG00000198198	SZT2	-0.47793	4.90052	0.03236	Down
324	7975	ENSG00000198517	MAFK	-0.24434	5.69725	0.03236	Down
325	6693	ENSG00000197471	SPN	-0.33306	6.829	0.03261	Down
326	7745	ENSG00000198315	ZKSCAN8	-0.27084	4.29649	0.03261	Down
327	NA	ENSG00000111788	AC009533.1	-0.71943	2.244	0.03296	Down
328	93380	ENSG00000169446	MMGT1	-0.21903	5.16034	0.03296	Down
329	NA	ENSG00000243679	AC018638.5	-1.0164	1.00733	0.03296	Down
330	22806	ENSG00000161405	IKZF3	-0.63123	5.85302	0.03296	Down
331	55687	ENSG00000100416	TRMU	-0.23863	5.38912	0.03296	Down
332	2033	ENSG00000100393	EP300	-0.20456	6.94733	0.03296	Down
333	9013	ENSG00000103168	TAF1C	-0.4559	4.44402	0.03296	Down
334	8216	ENSG00000099949	LZTR1	-0.28928	3.13384	0.03297	Down
335	22838	ENSG00000146083	RNF44	-0.33086	5.77003	0.03297	Down
336	1263	ENSG00000173846	PLK3	-0.39354	5.03497	0.03297	Down
337	100507246	ENSG00000163597	SNHG16	-0.25558	6.03264	0.03301	Down
338	4758	ENSG00000204386	NEU1	-0.2853	4.53188	0.03333	Down
339	23094	ENSG00000105738	SIPA1L3	-0.30945	3.6885	0.03333	Down
340	26039	ENSG00000184402	SS18L1	-0.31862	3.25296	0.03333	Down
341	51559	ENSG00000111696	NT5DC3	-0.4269	3.34586	0.03333	Down
342	79832	ENSG00000060749	QSER1	-0.25407	4.37382	0.03333	Down
343	6261	ENSG00000196218	RYR1	-0.84501	3.58225	0.03333	Down
344	146057	ENSG00000128881	TTBK2	-0.28646	4.19367	0.03333	Down
345	NA	ENSG00000269958	AL049840.6	-0.38119	1.8965	0.03333	Down
346	NA	ENSG00000026036	RTEL1-TNFRSF6B	-1.52368	-1.23846	0.03333	Down
347	80128	ENSG00000163462	TRIM46	-0.54317	1.66861	0.03333	Down
348	1185	ENSG00000011021	CLCN6	-0.53281	2.98827	0.03344	Down
349	146909	ENSG00000186185	KIF18B	-0.37489	4.55796	0.03344	Down
350	122616	ENSG00000140104	CLBA1	-0.66594	0.20721	0.03344	Down
351	134957	ENSG00000164506	STXBP5	-0.35181	5.49374	0.03389	Down
352	91369	ENSG00000154945	ANKRD40	-0.20636	6.00356	0.0341	Down
353	NA	ENSG00000265206	AC004687.1	-1.06348	1.3343	0.03416	Down
354	7466	ENSG00000109501	WFS1	-0.4071	2.28163	0.03416	Down
355	5863	ENSG00000237441	RGL2	-0.48778	2.65017	0.0342	Down
356	5450	ENSG00000110777	POU2AF1	-0.52206	4.49059	0.0342	Down
357	112939	ENSG00000160877	NACC1	-0.22742	6.95146	0.0342	Down
358	2764	ENSG00000197045	GMFB	-0.22787	6.19663	0.0342	Down
359	2101	ENSG00000173153	ESRRA	-0.23261	5.54632	0.0342	Down
360	6305	ENSG00000100241	SBF1	-0.19378	7.63197	0.0342	Down
361	84981	ENSG00000186594	MIR22HG	-0.87769	0.27252	0.0342	Down
362	90933	ENSG00000146063	TRIM41	-0.23515	5.43358	0.0342	Down
363	113419	ENSG00000144043	TEX261	-0.23737	6.29708	0.0342	Down
364	9612	ENSG00000196498	NCOR2	-0.28929	6.96623	0.0342	Down
365	9870	ENSG00000119682	AREL1	-0.19765	5.82492	0.0342	Down
366	8675	ENSG00000124222	STX16	-0.21215	6.23852	0.0342	Down
367	124997	ENSG00000167716	WDR81	-0.28962	4.68014	0.0342	Down
368	54858	ENSG00000130517	PGPEP1	-0.478	3.42247	0.0342	Down
369	115106	ENSG00000152240	HAUS1	0.17575	5.90089	0.0342	Up
370	10523	ENSG00000085872	CHERP	-0.22134	6.60522	0.0342	Down
371	123606	ENSG00000170113	NIPA1	-0.47139	5.47959	0.0342	Down
372	124930	ENSG00000198720	ANKRD13B	-0.30654	3.78484	0.0342	Down
373	64760	ENSG00000158863	FAM160B2	-0.32239	4.67159	0.0342	Down
374	9110	ENSG00000108389	MTMR4	-0.16221	6.72405	0.0342	Down
375	9854	ENSG00000172375	C2CD2L	-0.27216	4.26435	0.0342	Down
376	57704	ENSG00000070610	GBA2	-0.25036	4.34989	0.0342	Down
377	58487	ENSG00000137504	CREBZF	-0.4331	4.84826	0.03428	Down
378	23163	ENSG00000125447	GGA3	-0.20134	6.03113	0.03428	Down
379	5837	ENSG00000068976	PYGM	-0.87045	-0.41286	0.03428	Down
380	91252	ENSG00000165915	SLC39A13	-0.40475	3.54357	0.03428	Down
381	55731	ENSG00000173065	FAM222B	-0.28052	4.47287	0.03428	Down
382	221496	ENSG00000161904	LEMD2	-0.19174	5.56076	0.03476	Down
383	283267	ENSG00000280798	LINC00294	-0.48909	1.78161	0.03476	Down
384	11188	ENSG00000010322	NISCH	-0.31553	5.81202	0.03476	Down
385	23035	ENSG00000040199	PHLPP2	-0.26998	4.55622	0.0348	Down
386	729438	ENSG00000274070	CASTOR2	-0.52082	0.99791	0.03482	Down
387	6843	ENSG00000139190	VAMP1	-0.53494	3.0076	0.03482	Down
388	7844	ENSG00000239305	RNF103	-0.25723	3.91452	0.0351	Down
389	10221	ENSG00000173334	TRIB1	-0.3614	3.87304	0.03511	Down
390	54872	ENSG00000174227	PIGG	-0.35963	4.57552	0.03545	Down
391	26013	ENSG00000185513	L3MBTL1	-0.90318	-0.53874	0.03545	Down
392	6150	ENSG00000214026	MRPL23	0.51979	4.49383	0.03545	Up
393	54876	ENSG00000163257	DCAF16	-0.37062	4.20966	0.03545	Down
394	140901	ENSG00000125834	STK35	-0.30177	4.98394	0.03545	Down
395	1407	ENSG00000008405	CRY1	-0.18826	5.52336	0.03545	Down
396	11132	ENSG00000142330	CAPN10	-0.4494	3.8014	0.03545	Down
397	9647	ENSG00000100034	PPM1F	-0.30725	5.1185	0.03549	Down
398	203259	ENSG00000164970	FAM219A	-0.31243	3.7709	0.03549	Down
399	860	ENSG00000124813	RUNX2	-0.44714	4.81121	0.03549	Down
400	29954	ENSG00000009830	POMT2	-0.3438	3.21986	0.03549	Down
401	149478	ENSG00000222009	BTBD19	-0.9449	0.98342	0.03549	Down
402	10166	ENSG00000102743	SLC25A15	-0.25903	4.94813	0.03549	Down
403	172	ENSG00000223959	AFG3L1P	-0.43382	3.51556	0.03553	Down
404	93487	ENSG00000168175	MAPK1IP1L	-0.17446	6.81113	0.03553	Down
405	7916	ENSG00000204469	PRRC2A	-0.20731	8.75131	0.03553	Down
406	10525	ENSG00000149428	HYOU1	-0.25138	7.56222	0.03553	Down
407	140707	ENSG00000184992	BRI3BP	-0.19382	6.16736	0.03553	Down
408	NA	ENSG00000260261	AC124944.2	-0.78361	-0.41926	0.03553	Down
409	2802	ENSG00000090615	GOLGA3	-0.37592	5.73473	0.03553	Down
410	51026	ENSG00000111711	GOLT1B	-0.26322	5.1288	0.03553	Down
411	3646	ENSG00000104408	EIF3E	0.18348	9.13312	0.03586	Up
412	64748	ENSG00000105520	PLPPR2	-0.58537	1.37703	0.03586	Down
413	197320	ENSG00000170100	ZNF778	-0.32848	3.90941	0.03586	Down
414	54776	ENSG00000125503	PPP1R12C	-0.20552	5.68048	0.03586	Down
415	286075	ENSG00000181135	ZNF707	-0.31027	2.99654	0.03586	Down
416	285203	ENSG00000163378	EOGT	-0.36883	3.87011	0.03586	Down
417	64782	ENSG00000181026	AEN	-0.22828	6.00329	0.03601	Down
418	374887	ENSG00000250067	YJEFN3	-1.01238	-0.42208	0.03601	Down
419	89941	ENSG00000140983	RHOT2	-0.25054	6.20162	0.03617	Down
420	3636	ENSG00000165458	INPPL1	-0.2337	6.19969	0.03617	Down
421	51321	ENSG00000196704	AMZ2	0.22164	6.64047	0.03617	Up
422	NA	ENSG00000243302	AC018638.4	-1.12927	0.56201	0.03617	Down
423	22889	ENSG00000132680	KHDC4	-0.24522	5.16119	0.03617	Down
424	1497	ENSG00000040531	CTNS	-0.36293	4.83305	0.03624	Down
425	27173	ENSG00000143570	SLC39A1	-0.55903	-0.00911	0.03624	Down
426	1181	ENSG00000114859	CLCN2	-0.54188	1.27467	0.03624	Down
427	7841	ENSG00000115275	MOGS	-0.22211	5.9095	0.03647	Down
428	8884	ENSG00000138074	SLC5A6	-0.28437	5.83703	0.03647	Down
429	64754	ENSG00000185420	SMYD3	0.21569	3.88784	0.03648	Up
430	29888	ENSG00000090372	STRN4	-0.21954	5.8527	0.03667	Down
431	7988	ENSG00000170260	ZNF212	-0.33982	4.57638	0.03698	Down
432	NA	ENSG00000230715	AC018638.2	-1.15531	-0.15304	0.03698	Down
433	26031	ENSG00000070882	OSBPL3	-0.24474	5.63393	0.03732	Down
434	283417	ENSG00000177990	DPY19L2	-1.82733	-1.62669	0.03732	Down
435	92558	ENSG00000135127	BICDL1	-0.33881	6.74947	0.03739	Down
436	NA	ENSG00000205746	AC126755.1	-1.16652	0.48488	0.03748	Down
437	58508	ENSG00000055609	KMT2C	-0.374	6.2615	0.03764	Down
438	6730	ENSG00000167881	SRP68	0.18506	8.13265	0.03764	Up
439	91	ENSG00000135503	ACVR1B	-0.22596	4.29753	0.03777	Down
440	1849	ENSG00000164086	DUSP7	-0.19212	5.03918	0.03781	Down
441	10123	ENSG00000188042	ARL4C	0.42984	6.48155	0.03781	Up
442	9923	ENSG00000184677	ZBTB40	-0.2581	4.8395	0.03781	Down
443	7165	ENSG00000101150	TPD52L2	-0.19886	6.69935	0.03781	Down
444	51202	ENSG00000213782	DDX47	-0.89833	-0.70151	0.03781	Down
445	11176	ENSG00000076108	BAZ2A	-0.19326	7.37861	0.03811	Down
446	401548	ENSG00000148158	SNX30	-0.29629	3.71427	0.03824	Down
447	6452	ENSG00000087266	SH3BP2	-0.25626	5.85435	0.03824	Down
448	114614	ENSG00000234883	MIR155HG	-0.50577	5.59682	0.03824	Down
449	147912	ENSG00000177045	SIX5	-0.48628	1.28412	0.0385	Down
450	54915	ENSG00000149658	YTHDF1	-0.1628	5.92438	0.0385	Down
451	1762	ENSG00000185800	DMWD	-0.37661	3.75571	0.03855	Down
452	23765	ENSG00000177663	IL17RA	-0.23644	5.52112	0.03855	Down
453	6004	ENSG00000143333	RGS16	-0.37522	5.8362	0.03855	Down
454	80727	ENSG00000136295	TTYH3	-0.31322	5.36814	0.03855	Down
455	8831	ENSG00000197283	SYNGAP1	-0.63204	4.65058	0.03855	Down
456	9532	ENSG00000112208	BAG2	0.26291	5.53617	0.03855	Up
457	25970	ENSG00000178188	SH2B1	-0.42288	4.03539	0.03855	Down
458	NA	ENSG00000234771	SLC25A25-AS1	-1.05187	-0.0566	0.03855	Down
459	79650	ENSG00000103005	USB1	-0.26681	5.57397	0.03855	Down
460	158	ENSG00000239900	ADSL	-0.38063	3.40993	0.03863	Down
461	338692	ENSG00000172932	ANKRD13D	-0.30852	4.38763	0.03863	Down
462	10188	ENSG00000061938	TNK2	-0.35594	5.21311	0.03863	Down
463	9497	ENSG00000033867	SLC4A7	-0.24147	5.79021	0.03863	Down
464	9258	ENSG00000147324	MFHAS1	-0.25984	6.97907	0.03863	Down
465	NA	ENSG00000142396	ERVK3-1	-0.58669	2.1721	0.03863	Down
466	114790	ENSG00000144589	STK11IP	-0.29019	4.36776	0.03863	Down
467	100381270	ENSG00000257315	ZBED6	-0.65656	-0.80093	0.03863	Down
468	29916	ENSG00000002919	SNX11	-0.34848	4.68299	0.03863	Down
469	6322	ENSG00000047634	SCML1	-0.48768	2.67712	0.03863	Down
470	6202	ENSG00000142937	RPS8	0.23253	10.605	0.03863	Up
471	196264	ENSG00000160588	MPZL3	-0.37522	6.06757	0.03863	Down
472	9026	ENSG00000130787	HIP1R	-0.24413	4.8639	0.03863	Down
473	NA	ENSG00000276550	HERC2P2	-1.39894	1.1965	0.03863	Down
474	84614	ENSG00000185278	ZBTB37	-0.352	3.07384	0.03863	Down
475	301	ENSG00000135046	ANXA1	0.66121	4.90679	0.03863	Up
476	11194	ENSG00000197150	ABCB8	-0.25521	5.31566	0.03863	Down
477	84641	ENSG00000148110	MFSD14B	-0.2284	6.29612	0.03863	Down
478	8639	ENSG00000131471	AOC3	-0.83955	-0.85405	0.03863	Down
479	4891	ENSG00000110911	SLC11A2	-0.37197	4.30314	0.03863	Down
480	10787	ENSG00000061676	NCKAP1	-0.28066	4.70955	0.03863	Down
481	8994	ENSG00000144791	LIMD1	-0.34877	4.93815	0.03863	Down
482	80233	ENSG00000185504	FAAP100	-0.24042	5.52569	0.03863	Down
483	192670	ENSG00000134698	AGO4	-0.354	3.50361	0.03863	Down
484	4747	ENSG00000277586	NEFL	0.81139	1.63351	0.03863	Up
485	27	ENSG00000143322	ABL2	-0.21367	4.15153	0.03863	Down
486	200576	ENSG00000115020	PIKFYVE	-0.3007	5.24287	0.03863	Down
487	NA	ENSG00000236255	AC009404.1	-0.76762	0.10227	0.03875	Down
488	3718	ENSG00000105639	JAK3	-0.3899	6.30453	0.03875	Down
489	25989	ENSG00000140474	ULK3	-0.21331	5.23729	0.03875	Down
490	55274	ENSG00000130024	PHF10	-0.16352	6.69421	0.03875	Down
491	29920	ENSG00000143811	PYCR2	-0.18181	6.00893	0.03875	Down
492	84255	ENSG00000157800	SLC37A3	-0.32012	5.45819	0.03875	Down
493	23250	ENSG00000068650	ATP11A	-0.26261	5.72585	0.03875	Down
494	132864	ENSG00000137449	CPEB2	-0.44662	2.45212	0.03923	Down
495	55670	ENSG00000215193	PEX26	-0.2189	6.01458	0.0397	Down
496	29998	ENSG00000063169	BICRA	-0.40341	3.54353	0.03985	Down
497	8289	ENSG00000117713	ARID1A	-0.24638	7.44636	0.03985	Down
498	100128071	ENSG00000225828	FAM229A	-1.09598	-0.48714	0.03985	Down
499	54540	ENSG00000146067	FAM193B	-0.51919	3.90992	0.03985	Down
500	220064	ENSG00000149716	LTO1	-0.31078	3.36396	0.03989	Down
501	2749	ENSG00000250959	GLUD1P3	-0.59026	-0.11644	0.03989	Down
502	9684	ENSG00000160959	LRRC14	-0.31511	4.59708	0.03989	Down
503	23354	ENSG00000249115	HAUS5	-0.22086	5.05198	0.03989	Down
504	9700	ENSG00000135476	ESPL1	-0.2125	6.72134	0.0399	Down
505	90678	ENSG00000148356	LRSAM1	-0.20299	4.78658	0.04016	Down
506	9570	ENSG00000108433	GOSR2	-0.19683	4.72111	0.04051	Down
507	84922	ENSG00000179943	FIZ1	-0.2214	4.08416	0.04085	Down
508	339105	ENSG00000151006	PRSS53	-1.09876	-1.1214	0.04098	Down
509	9045	ENSG00000188846	RPL14	0.23098	10.3892	0.04103	Up
510	90407	ENSG00000163900	TMEM41A	-0.2218	4.77	0.04103	Down
511	84067	ENSG00000051009	FAM160A2	-0.25084	3.84385	0.04103	Down
512	124491	ENSG00000166822	TMEM170A	-0.30258	4.35393	0.04103	Down
513	9860	ENSG00000198799	LRIG2	-0.30347	3.01679	0.04103	Down
514	1676	ENSG00000160049	DFFA	-0.22899	6.06039	0.04103	Down
515	1760	ENSG00000104936	DMPK	-0.76892	1.7485	0.04103	Down
516	64857	ENSG00000090924	PLEKHG2	-0.37642	4.83987	0.04103	Down
517	160760	ENSG00000196850	PPTC7	-0.16805	6.9872	0.04103	Down
518	9907	ENSG00000242802	AP5Z1	-0.34986	4.46699	0.04103	Down
519	56919	ENSG00000005100	DHX33	-0.22424	6.27122	0.04103	Down
520	64837	ENSG00000174996	KLC2	-0.26409	5.41192	0.04103	Down
521	348995	ENSG00000120253	NUP43	-0.25809	5.96796	0.04103	Down
522	9902	ENSG00000011028	MRC2	-0.37662	4.5283	0.04103	Down
523	2055	ENSG00000182372	CLN8	-0.35386	3.12197	0.04103	Down
524	100271927	ENSG00000170667	RASA4B	-0.60331	0.88039	0.04103	Down
525	200081	ENSG00000084652	TXLNA	-0.28114	6.87581	0.04103	Down
526	6324	ENSG00000105711	SCN1B	-0.71767	-0.37752	0.04103	Down
527	11102	ENSG00000163684	RPP14	-0.35834	2.55959	0.04103	Down
528	4351	ENSG00000178802	MPI	0.27159	6.35873	0.04103	Up
529	10455	ENSG00000198721	ECI2	0.17972	5.43212	0.04103	Up
530	54542	ENSG00000056586	RC3H2	-0.21314	5.26904	0.04103	Down
531	114785	ENSG00000166987	MBD6	-0.4015	4.36644	0.04111	Down
532	23162	ENSG00000138834	MAPK8IP3	-0.85445	3.69852	0.04112	Down
533	6996	ENSG00000139372	TDG	-0.23654	5.82366	0.04112	Down
534	93643	ENSG00000137221	TJAP1	-0.25651	5.02537	0.04112	Down
535	5433	ENSG00000144231	POLR2D	-0.13224	6.05206	0.04112	Down
536	23119	ENSG00000169635	HIC2	-0.28416	3.39205	0.04128	Down
537	8924	ENSG00000128731	HERC2	-0.29921	5.97472	0.04128	Down
538	7360	ENSG00000169764	UGP2	0.15383	7.18348	0.04128	Up
539	5966	ENSG00000162924	REL	-0.30698	5.13803	0.04128	Down
540	80149	ENSG00000163874	ZC3H12A	-0.45435	5.00682	0.04128	Down
541	203286	ENSG00000165138	ANKS6	-0.23904	4.70128	0.04128	Down
542	79230	ENSG00000130544	ZNF557	-0.45311	2.8706	0.04134	Down
543	89849	ENSG00000168010	ATG16L2	-0.45302	3.59793	0.04134	Down
544	84932	ENSG00000129472	RAB2B	-0.28973	3.90657	0.04134	Down
545	10109	ENSG00000163466	ARPC2	0.14637	9.20494	0.04134	Up
546	57089	ENSG00000198018	ENTPD7	-0.37758	2.76815	0.04134	Down
547	NA	ENSG00000267002	AC060780.1	-0.51759	1.65976	0.04153	Down
548	375790	ENSG00000188157	AGRN	-0.57096	5.20603	0.04163	Down
549	84132	ENSG00000106346	USP42	-0.1754	4.60005	0.04163	Down
550	27101	ENSG00000116161	CACYBP	0.17174	8.50245	0.04177	Up
551	55175	ENSG00000178502	KLHL11	-0.43019	3.45699	0.04177	Down
552	57605	ENSG00000090975	PITPNM2	-0.33347	3.68791	0.04179	Down
553	22979	ENSG00000084710	EFR3B	-0.76593	0.14824	0.04179	Down
554	NA	ENSG00000272645	GTF2IP20	-0.83256	1.15077	0.04179	Down
555	23367	ENSG00000155506	LARP1	-0.25564	8.17124	0.04179	Down
556	3749	ENSG00000116396	KCNC4	-0.40047	3.94567	0.04179	Down
557	8888	ENSG00000160294	MCM3AP	-0.15997	7.2077	0.04179	Down
558	253769	ENSG00000184465	WDR27	-0.70951	1.4912	0.04187	Down
559	78999	ENSG00000173621	LRFN4	-0.37442	4.50981	0.04187	Down
560	9903	ENSG00000162413	KLHL21	-0.26738	6.19955	0.04195	Down
561	NA	ENSG00000251474	RPL32P3	-0.60768	2.05414	0.04205	Down
562	92822	ENSG00000158805	ZNF276	-0.44409	3.68967	0.04205	Down
563	9342	ENSG00000099940	SNAP29	0.22134	5.61134	0.04205	Up
564	55140	ENSG00000134014	ELP3	0.12811	6.15638	0.04205	Up
565	254048	ENSG00000157741	UBN2	-0.32456	3.5006	0.04205	Down
566	128637	ENSG00000125875	TBC1D20	-0.17909	4.87676	0.04211	Down
567	58155	ENSG00000117569	PTBP2	-0.40181	2.73166	0.04213	Down
568	22904	ENSG00000064932	SBNO2	-0.24437	6.92886	0.04213	Down
569	134266	ENSG00000164284	GRPEL2	-0.21771	4.95754	0.04213	Down
570	4144	ENSG00000168906	MAT2A	-0.25529	7.82626	0.04227	Down
571	221749	ENSG00000168994	PXDC1	-0.70796	1.34278	0.04227	Down
572	113178	ENSG00000227500	SCAMP4	-0.28151	4.87471	0.04227	Down
573	9113	ENSG00000131023	LATS1	-0.21257	5.24158	0.04234	Down
574	199953	ENSG00000188807	TMEM201	-0.28609	4.96432	0.04236	Down
575	55876	ENSG00000073605	GSDMB	-1.0276	1.35556	0.04256	Down
576	80169	ENSG00000178971	CTC1	-0.2559	4.82351	0.04257	Down
577	7249	ENSG00000103197	TSC2	-0.17047	5.5197	0.04258	Down
578	140710	ENSG00000149639	SOGA1	-0.42064	1.72547	0.0426	Down
579	153129	ENSG00000177058	SLC38A9	-0.26253	3.60373	0.04275	Down
580	392	ENSG00000175220	ARHGAP1	-0.26303	5.62071	0.04276	Down
581	NA	ENSG00000250251	PKD1P6	-0.96454	1.82269	0.04287	Down
582	80022	ENSG00000266714	MYO15B	-1.04208	0.45653	0.04287	Down
583	84973	ENSG00000233016	SNHG7	-0.48189	5.05301	0.04288	Down
584	7297	ENSG00000105397	TYK2	-0.17728	6.56644	0.0429	Down
585	79869	ENSG00000149532	CPSF7	-0.16343	7.11923	0.04293	Down
586	23215	ENSG00000117523	PRRC2C	-0.45329	8.16678	0.04293	Down
587	861	ENSG00000159216	RUNX1	-0.25944	6.5834	0.04293	Down
588	NA	ENSG00000255031	AP002807.1	-0.86512	-0.57948	0.04293	Down
589	23125	ENSG00000108509	CAMTA2	-0.28999	6.36667	0.04296	Down
590	144132	ENSG00000179532	DNHD1	-0.79541	2.91039	0.0431	Down
591	23545	ENSG00000185344	ATP6V0A2	-0.27237	6.59387	0.0431	Down
592	23275	ENSG00000186866	POFUT2	-0.36727	3.31523	0.04313	Down
593	689	ENSG00000145741	BTF3	0.14446	9.44003	0.04321	Up
594	6522	ENSG00000164889	SLC4A2	-0.27021	6.49501	0.04322	Down
595	10024	ENSG00000135451	TROAP	-0.31677	4.65756	0.04322	Down
596	23633	ENSG00000025800	KPNA6	-0.20347	6.15416	0.04337	Down
597	150776	ENSG00000152117	SMPD4BP	-0.54468	3.78911	0.04342	Down
598	256309	ENSG00000168491	CCDC110	0.84671	-0.2614	0.04342	Up
599	100310756	ENSG00000289161	NA (lncRNA)	0.38582	3.25102	0.04342	Up
600	8455	ENSG00000088812	ATRN	-0.17035	4.87001	0.04342	Down
601	57465	ENSG00000162065	TBC1D24	-0.29843	3.85369	0.04342	Down
602	10396	ENSG00000124406	ATP8A1	-0.23475	5.40711	0.04342	Down
603	7561	ENSG00000105708	ZNF14	0.33203	3.97863	0.04342	Up
604	85021	ENSG00000135597	REPS1	-0.16406	6.25913	0.04342	Down
605	9423	ENSG00000065320	NTN1	-0.70887	-0.03507	0.04343	Down
606	4026	ENSG00000145012	LPP	-0.40051	4.65561	0.04343	Down
607	114823	ENSG00000167615	LENG8	-0.55262	5.17879	0.0435	Down
608	80021	ENSG00000137842	TMEM62	-0.18953	3.57405	0.0435	Down
609	7248	ENSG00000165699	TSC1	-0.2538	4.85697	0.0435	Down
610	22859	ENSG00000072071	ADGRL1	-0.38151	4.46157	0.04366	Down
611	208	ENSG00000105221	AKT2	-0.22112	6.95326	0.04366	Down
612	904	ENSG00000129315	CCNT1	-0.18311	6.10961	0.0438	Down
613	8038	ENSG00000148848	ADAM12	-1.33067	0.32313	0.04399	Down
614	56623	ENSG00000148384	INPP5E	-0.36517	3.99581	0.04406	Down
615	54020	ENSG00000160190	SLC37A1	-0.24876	4.07098	0.04406	Down
616	84447	ENSG00000162298	SYVN1	-0.37743	5.12392	0.04412	Down
617	647979	ENSG00000260032	NORAD	-0.23035	6.83593	0.04412	Down
618	9805	ENSG00000136193	SCRN1	-0.66506	2.94283	0.04412	Down
619	6497	ENSG00000157933	SKI	-0.23834	5.10388	0.04412	Down
620	51564	ENSG00000061273	HDAC7	-0.26666	8.07426	0.04412	Down
621	83786	ENSG00000126391	FRMD8	-0.27231	5.5558	0.04439	Down
622	1130	ENSG00000143669	LYST	-0.30312	5.68136	0.04444	Down
623	5593	ENSG00000138669	PRKG2	1.68321	-1.18447	0.04444	Up
624	25894	ENSG00000196155	PLEKHG4	-0.38157	4.24682	0.04444	Down
625	NA	ENSG00000229212	AC044860.1	-1.28825	-0.76679	0.04444	Down
626	84376	ENSG00000168172	HOOK3	-0.26381	5.39671	0.04444	Down
627	2119	ENSG00000244405	ETV5	-0.67799	-0.30453	0.04457	Down
628	10521	ENSG00000100201	DDX17	-0.28545	7.64477	0.04472	Down
629	6837	ENSG00000148297	MED22	-0.19787	5.59561	0.04481	Down
630	9797	ENSG00000157014	TATDN2	-0.16792	5.36485	0.04481	Down
631	102724814	ENSG00000258727	AL135999.1	-0.6836	-0.62954	0.04481	Down
632	90850	ENSG00000167962	ZNF598	-0.19486	6.50201	0.04481	Down
633	3622	ENSG00000168556	ING2	0.22086	4.78858	0.04485	Up
634	79957	ENSG00000160781	PAQR6	-0.88211	-0.19599	0.04485	Down
635	339287	ENSG00000188895	MSL1	-0.13992	6.82852	0.04488	Down
636	55209	ENSG00000168137	SETD5	-0.26948	6.64219	0.04488	Down
637	93058	ENSG00000135469	COQ10A	-0.33996	2.20532	0.04508	Down
638	134553	ENSG00000181904	C5orf24	-0.26194	4.21354	0.04511	Down
639	22907	ENSG00000132153	DHX30	-0.18127	7.36718	0.04524	Down
640	6173	ENSG00000241343	RPL36A	-0.66895	1.41166	0.0453	Down
641	83440	ENSG00000159322	ADPGK	-0.19164	6.15277	0.04537	Down
642	NA	ENSG00000247092	SNHG10	-0.45348	1.63537	0.04543	Down
643	4302	ENSG00000275023	MLLT6	-0.29296	7.99417	0.04543	Down
644	57519	ENSG00000159433	STARD9	-0.54815	2.49477	0.04543	Down
645	10516	ENSG00000140092	FBLN5	0.82631	1.9485	0.04546	Up
646	4437	ENSG00000113318	MSH3	0.30108	6.01991	0.04546	Up
647	4660	ENSG00000077157	PPP1R12B	-0.34752	3.39421	0.04548	Down
648	9778	ENSG00000170871	KIAA0232	-0.23111	4.97045	0.04548	Down
649	23132	ENSG00000164080	RAD54L2	-0.30255	5.32396	0.04548	Down
650	23211	ENSG00000130749	ZC3H4	-0.26944	6.25035	0.04548	Down
651	153527	ENSG00000146007	ZMAT2	0.1356	6.5939	0.046	Up
652	64718	ENSG00000059145	UNKL	-0.27301	4.30817	0.046	Down
653	283638	ENSG00000099814	CEP170B	-0.45781	3.76556	0.04607	Down
654	607	ENSG00000116128	BCL9	-0.19608	5.68901	0.04607	Down
655	6128	ENSG00000089009	RPL6	0.19675	10.4857	0.04612	Up
656	79618	ENSG00000147421	HMBOX1	-0.33274	3.72386	0.04612	Down
657	874	ENSG00000159231	CBR3	0.32925	4.31176	0.0462	Up
658	83892	ENSG00000110906	KCTD10	-0.15075	6.34642	0.0462	Down
659	79814	ENSG00000116771	AGMAT	-0.18116	5.11349	0.0462	Down
660	79898	ENSG00000176024	ZNF613	0.2889	2.54514	0.0462	Up
661	79789	ENSG00000165959	CLMN	0.72623	0.54273	0.0462	Up
662	NA	ENSG00000259820	AC083843.2	-0.61032	0.57255	0.04646	Down
663	79693	ENSG00000196449	YRDC	-0.28978	5.74081	0.04647	Down
664	64319	ENSG00000156860	FBRS	-0.26089	7.21545	0.04647	Down
665	389072	ENSG00000178385	PLEKHM3	-0.23473	3.9115	0.04647	Down
666	386597	ENSG00000228203	RNF144A-AS1	-0.33944	3.63962	0.04653	Down
667	5090	ENSG00000167081	PBX3	-0.3142	3.36032	0.04653	Down
668	255919	ENSG00000205423	CNEP1R1	-0.23317	3.73307	0.04653	Down
669	130074	ENSG00000152102	FAM168B	-0.13803	7.3983	0.04654	Down
670	51319	ENSG00000174891	RSRC1	0.33592	5.34785	0.04657	Up
671	22992	ENSG00000173120	KDM2A	-0.19313	7.42339	0.04657	Down
672	6722	ENSG00000112658	SRF	-0.17876	6.98793	0.04657	Down
673	8726	ENSG00000074266	EED	-0.21144	7.43594	0.04677	Down
674	55843	ENSG00000075884	ARHGAP15	0.34691	5.88324	0.04704	Up
675	4673	ENSG00000187109	NAP1L1	0.18475	10.1979	0.04705	Up
676	7919	ENSG00000198563	DDX39B	-0.65499	4.91173	0.04707	Down
677	23192	ENSG00000168397	ATG4B	-0.20475	5.70532	0.04707	Down
678	60492	ENSG00000137500	CCDC90B	0.15743	5.24208	0.04733	Up
679	1615	ENSG00000115866	DARS1	0.23949	8.37233	0.04733	Up
680	83983	ENSG00000178093	TSSK6	-0.61649	0.83389	0.04741	Down
681	51701	ENSG00000087095	NLK	-0.26246	2.73324	0.04741	Down
682	4288	ENSG00000148773	MKI67	-0.64508	8.81503	0.04741	Down
683	9885	ENSG00000130703	OSBPL2	-0.17896	4.55126	0.04741	Down
684	57655	ENSG00000089351	GRAMD1A	-0.28137	7.22705	0.04741	Down
685	1176	ENSG00000177879	AP3S1	0.24967	6.53532	0.04741	Up
686	79646	ENSG00000120137	PANK3	-0.21755	6.34704	0.04741	Down
687	57473	ENSG00000196700	ZNF512B	-0.32326	4.42171	0.04741	Down
688	4222	ENSG00000005102	MEOX1	1.03358	-1.31615	0.04754	Up
689	5253	ENSG00000197724	PHF2	-0.19486	5.25035	0.04754	Down
690	3340	ENSG00000070614	NDST1	-0.40661	3.58344	0.04754	Down
691	201176	ENSG00000159314	ARHGAP27	-0.26085	5.01463	0.04754	Down
692	29927	ENSG00000058262	SEC61A1	-0.18688	8.25344	0.04754	Down
693	51303	ENSG00000134285	FKBP11	-0.24885	4.84597	0.04754	Down
694	10903	ENSG00000014914	MTMR11	-0.85635	-1.24226	0.04754	Down
695	23099	ENSG00000169155	ZBTB43	-0.28021	4.09566	0.04754	Down
696	57478	ENSG00000103404	USP31	-0.24279	3.28458	0.04754	Down
697	5430	ENSG00000181222	POLR2A	-0.26766	8.79908	0.04754	Down
698	56928	ENSG00000005206	SPPL2B	-0.46695	2.86969	0.04754	Down
699	80055	ENSG00000197121	PGAP1	-0.43655	4.68636	0.04754	Down
700	387357	ENSG00000172673	THEMIS	0.42073	6.14638	0.04754	Up
701	5330	ENSG00000137841	PLCB2	-0.21119	5.4364	0.04754	Down
702	6122	ENSG00000100316	RPL3	0.18056	11.6723	0.04754	Up
703	NA	ENSG00000124224	PPP4R1L	-0.34058	3.24771	0.04754	Down
704	171220	ENSG00000248593	DSTNP2	-0.38107	1.64117	0.04754	Down
705	578	ENSG00000030110	BAK1	-0.34435	5.67096	0.04754	Down
706	2207	ENSG00000158869	FCER1G	-0.78018	-1.36631	0.04754	Down
707	22877	ENSG00000175727	MLXIP	-0.34025	5.33749	0.04754	Down
708	9704	ENSG00000134815	DHX34	-0.21269	4.61248	0.04754	Down
709	27327	ENSG00000090905	TNRC6A	-0.304	5.65844	0.04754	Down
710	58490	ENSG00000101413	RPRD1B	-0.13525	5.65686	0.04754	Down
711	6311	ENSG00000204842	ATXN2	-0.20552	4.85163	0.04754	Down
712	728752	ENSG00000267309	AC092295.2	-0.48272	-0.23022	0.04756	Down
713	64745	ENSG00000165792	METTL17	-0.21797	5.40323	0.04756	Down
714	6130	ENSG00000148303	RPL7A	0.1559	10.9906	0.04756	Up
715	440104	ENSG00000182796	TMEM198B	-0.58384	1.75895	0.04756	Down
716	79751	ENSG00000177542	SLC25A22	-0.25019	5.82724	0.04756	Down
717	26051	ENSG00000101445	PPP1R16B	-0.20108	8.25864	0.04757	Down
718	84942	ENSG00000177082	WDR73	-0.34934	3.4832	0.04763	Down
719	6448	ENSG00000181523	SGSH	-0.34337	3.67362	0.04763	Down
720	81857	ENSG00000104973	MED25	-0.26449	5.42044	0.04763	Down
721	55182	ENSG00000187147	RNF220	-0.15855	6.2847	0.04763	Down
722	6874	ENSG00000130699	TAF4	-0.2411	4.53173	0.04763	Down
723	90809	ENSG00000165782	PIP4P1	-0.24126	4.86783	0.04763	Down
724	80262	ENSG00000125149	C16orf70	-0.19477	4.19096	0.04763	Down
725	25913	ENSG00000128513	POT1	0.18302	5.51009	0.04763	Up
726	64599	ENSG00000146830	GIGYF1	-0.51168	5.21342	0.04763	Down
727	51014	ENSG00000134970	TMED7	-0.21048	5.46058	0.04763	Down
728	440248	ENSG00000206149	HERC2P9	-0.86998	0.98315	0.04763	Down
729	121457	ENSG00000166130	IKBIP	0.24	5.8672	0.04763	Up
730	51665	ENSG00000065802	ASB1	-0.21269	5.14524	0.04763	Down
731	440400	ENSG00000219200	RNASEK	-0.41493	0.61298	0.04763	Down
732	7554	ENSG00000278129	ZNF8	-0.65919	0.60043	0.04763	Down
733	7182	ENSG00000177463	NR2C2	-0.19914	6.12597	0.04763	Down
734	7703	ENSG00000277258	PCGF2	-0.80437	1.72748	0.04763	Down
735	51507	ENSG00000022277	RTF2	0.13432	6.38569	0.04763	Up
736	92154	ENSG00000132613	MTSS2	-0.77557	-0.37155	0.04763	Down
737	85453	ENSG00000180543	TSPYL5	-0.41008	2.09757	0.04763	Down
738	146206	ENSG00000159753	CARMIL2	-0.1989	6.90135	0.04763	Down
739	161424	ENSG00000196943	NOP9	-0.22332	6.40213	0.04763	Down
740	57654	ENSG00000163945	UVSSA	-0.39287	3.67224	0.04763	Down
741	8425	ENSG00000090006	LTBP4	-0.31498	6.20824	0.04763	Down
742	NA	ENSG00000285756	BX890604.2	-0.3822	3.97763	0.04763	Down
743	60682	ENSG00000112305	SMAP1	0.16623	5.87199	0.04763	Up
744	9656	ENSG00000137337	MDC1	-0.27144	6.57985	0.04763	Down
745	9764	ENSG00000135709	KIAA0513	-0.38576	3.87727	0.04766	Down
746	55743	ENSG00000072609	CHFR	-0.17691	5.10929	0.04767	Down
747	9905	ENSG00000141258	SGSM2	-0.30937	4.38175	0.04767	Down
748	9439	ENSG00000112282	MED23	-0.1843	5.06189	0.04771	Down
749	79888	ENSG00000153395	LPCAT1	-0.25214	6.46513	0.04775	Down
750	10147	ENSG00000064607	SUGP2	-0.32536	5.64513	0.04804	Down
751	9816	ENSG00000135763	URB2	-0.2797	5.62425	0.04827	Down
752	9168	ENSG00000034510	TMSB10	0.28113	10.1037	0.04843	Up
753	1822	ENSG00000111676	ATN1	-0.2958	5.91497	0.04855	Down
754	64410	ENSG00000183655	KLHL25	-0.31257	3.44468	0.04855	Down
755	6451	ENSG00000131171	SH3BGRL	0.18327	5.38466	0.0486	Up
756	55884	ENSG00000176871	WSB2	-0.25971	6.70996	0.04863	Down
757	9044	ENSG00000095564	BTAF1	-0.16887	6.76605	0.04863	Down
758	399717	ENSG00000197308	GATA3-AS1	-0.77215	-0.62302	0.04872	Down
759	NA	ENSG00000218283	MORF4L1P1	0.18931	4.11041	0.04877	Up
760	255967	ENSG00000152520	PAN3	-0.22277	5.18061	0.04893	Down
761	2194	ENSG00000169710	FASN	-0.32424	9.17333	0.04914	Down
762	1374	ENSG00000110090	CPT1A	-0.49456	4.81572	0.0493	Down
763	153745	ENSG00000170613	FAM71B	0.54062	0.10975	0.0493	Up
764	80198	ENSG00000172732	MUS81	-0.19196	5.34194	0.0493	Down
765	85302	ENSG00000188878	FBF1	-0.34795	1.22623	0.0493	Down
766	9900	ENSG00000159164	SV2A	-0.26315	4.25867	0.0493	Down
767	81490	ENSG00000174915	PTDSS2	-0.25856	3.78051	0.0493	Down
768	23130	ENSG00000110046	ATG2A	-0.24026	5.15101	0.0493	Down
769	27020	ENSG00000156642	NPTN	-0.16385	5.90152	0.0493	Down
770	10449	ENSG00000167315	ACAA2	0.17286	6.49646	0.0493	Up
771	NA	ENSG00000259205	PRKXP1	-1.02455	-0.84903	0.0493	Down
772	65249	ENSG00000132003	ZSWIM4	-0.36303	2.81534	0.04947	Down
773	407975	ENSG00000215417	MIR17HG	-0.99368	1.24491	0.04957	Down
774	835	ENSG00000106144	CASP2	-0.17845	6.14767	0.04957	Down
775	8784	ENSG00000186891	TNFRSF18	-0.61608	6.62126	0.04957	Down
776	26168	ENSG00000161956	SENP3	-0.23014	4.63005	0.04991	Down
777	8718	ENSG00000215788	TNFRSF25	-0.34189	5.49579	0.04991	Down
778	8314	ENSG00000163930	BAP1	-0.12667	7.00938	0.04991	Down
779	168455	ENSG00000253276	CCDC71L	-0.32505	4.88074	0.04991	Down
780	642273	ENSG00000184731	FAM110C	0.85687	2.1409	0.04999	Up
alogFC = Log fold change; AveExpr = average expression.
bSignificant differences in gene expression between EPF and fertile subjects was determined by Bonferroni t-test. Significance was inferred when Bonferroni-adjusted P value (AdjP) < 0.05.
