# Supplementary material for: A disrupted FOXP3 transcriptional signature underpins systemic regulatory T cell insufficiency in early pregnancy failure
Source: iScience. 2024 Jan 23;27(2):108994. doi: 10.1016/j.isci.2024.108994 (PMC10847744; doi:10.1016/j.isci.2024.108994)
Supplement: Table S5. Differentially expressed genes in Treg cells of early pregnancy failure subjects compared to Treg cells with fertile subjects, related to Figure 6 [file mmc3.xlsx]

## Sheet: Sheet1
Table S5. Differentially expressed genes in Treg cells of early pregnancy failure subjects compared to Treg cells of fertile subjects, Related to Figure 6.
No.	Entrez ID	Gene ID	Gene Name	logFCa	logCPM	FDRb	Status
1	1437	ENSG00000164400	CSF2	1.47148	1.89904	3.51e-17	Up
2	57282	ENSG00000144290	SLC4A10*	6.83596	-1.85212	3.52e-12	Up
3	6348	ENSG00000277632	CCL3*	1.31042	6.3572	9.08e-10	Up
4	6351	ENSG00000275302	CCL4*	1.2206	6.26448	1.34e-09	Up
5	3481	ENSG00000167244	IGF2	1.93303	0.66644	1.73e-09	Up
6	11009	ENSG00000162892	IL24*	0.90526	3.46872	5.13e-09	Up
7	8038	ENSG00000148848	ADAM12*	-2.07788	2.17241	9.67e-09	Down
8	3458	ENSG00000111537	IFNG*	1.47942	5.09246	2.42e-08	Up
9	23428	ENSG00000092068	SLC7A8	-1.70522	1.60247	2.64e-07	Down
10	NA	ENSG00000211706	TRBV6-1*	0.86523	1.81962	2.81e-07	Up
11	3605	ENSG00000112115	IL17A	1.64583	5.30941	3.88e-07	Up
12	6364	ENSG00000115009	CCL20	1.15126	4.30962	8.9e-07	Up
13	151963	ENSG00000180611	MB21D2	0.85737	3.45051	1.28e-06	Up
14	54947	ENSG00000087253	LPCAT2	-1.24697	0.80643	3.27e-06	Down
15	59067	ENSG00000138684	IL21	1.61535	2.29744	3.27e-06	Up
16	3565	ENSG00000113520	IL4*	1.44318	1.40562	1.03e-05	Up
17	3586	ENSG00000136634	IL10*	1.00246	3.70102	1.47e-05	Up
18	53405	ENSG00000112782	CLIC5*	0.6712	2.94452	3.34e-05	Up
19	122509	ENSG00000165948	IFI27L1	0.91311	2.87148	6.14e-05	Up
20	6383	ENSG00000169439	SDC2	1.33008	0.54386	8.01e-05	Up
21	NA	ENSG00000229212	AC044860.1	-2.29418	-0.84554	0.0001	Down
23	729873	ENSG00000274512	TBC1D3L	2.31029	-0.21123	0.00025	Up
22	255231	ENSG00000153898	MCOLN2*	0.63444	2.8379	0.00025	Up
24	NA	ENSG00000279088	AC022400.6	0.87512	0.58306	0.0003	Up
25	55176	ENSG00000065665	SEC61A2*	0.60862	2.74486	0.00034	Up
26	2100	ENSG00000140009	ESR2	1.37578	0.42669	0.00035	Up
27	10580	ENSG00000095637	SORBS1	0.88793	0.95671	0.00035	Up
28	3562	ENSG00000164399	IL3	1.51138	1.7724	0.00035	Up
29	5743	ENSG00000073756	PTGS2	2.03463	1.99432	0.00035	Up
30	9452	ENSG00000078596	ITM2A*	-0.59419	5.92571	0.00035	Down
31	643	ENSG00000160683	CXCR5	0.66869	7.01532	0.00056	Up
32	NA	ENSG00000211727	TRBV7-6	1.10712	-0.10797	0.00083	Up
33	NA	ENSG00000276141	WHAMMP3	3.21908	-1.84701	0.00088	Up
34	NA	ENSG00000211710	TRBV4-1	0.8017	0.97597	0.00088	Up
35	NA	ENSG00000258181	AC008083.3	0.89622	1.26607	0.00088	Up
36	85414	ENSG00000158715	SLC45A3	1.01537	0.81041	0.00093	Up
37	10076	ENSG00000060656	PTPRU	-1.5559	-1.40528	0.00101	Down
39	63926	ENSG00000132623	ANKEF1	-0.58216	3.7239	0.00101	Down
38	55512	ENSG00000103056	SMPD3*	-0.79229	0.59624	0.00101	Down
40	57509	ENSG00000129422	MTUS1*	-1.09363	0.20277	0.00103	Down
41	547	ENSG00000130294	KIF1A	1.01498	2.48317	0.00131	Up
43	4606	ENSG00000086967	MYBPC2	1.28701	-0.85795	0.00137	Up
42	NA	ENSG00000211734	TRBV5-1*	0.62119	2.5865	0.00137	Up
44	4345	ENSG00000091972	CD200	0.63544	4.22723	0.0015	Up
45	NA	ENSG00000235852	AC005540.1	0.81773	0.90065	0.00151	Up
46	60312	ENSG00000196526	AFAP1	0.63984	5.36972	0.00151	Up
47	122402	ENSG00000156414	TDRD9	1.35682	1.75534	0.00153	Up
48	3248	ENSG00000164120	HPGD*	0.82509	3.97366	0.00189	Up
49	26086	ENSG00000160360	GPSM1	0.65927	3.12134	0.00191	Up
50	139322	ENSG00000155008	APOOL	0.43051	4.36846	0.00191	Up
51	56895	ENSG00000026652	AGPAT4	0.68862	2.11409	0.00191	Up
52	10079	ENSG00000054793	ATP9A	-0.83051	2.92263	0.00191	Down
53	NA	ENSG00000237702	TRBV3-1*	0.71226	1.3564	0.00196	Up
54	220213	ENSG00000165312	OTUD1*	0.67565	4.98054	0.0022	Up
55	9241	ENSG00000183691	NOG	-0.82736	1.37244	0.00223	Down
56	NA	ENSG00000254681	PKD1P5	1.6557	1.55517	0.00231	Up
57	9580	ENSG00000143842	SOX13	1.73181	-1.93723	0.00239	Up
58	283358	ENSG00000139044	B4GALNT3*	-1.41816	2.86176	0.00239	Down
59	64940	ENSG00000106610	STAG3L4	0.64256	1.30922	0.00248	Up
60	140803	ENSG00000119121	TRPM6	1.32633	-1.22912	0.00248	Up
61	1491	ENSG00000116761	CTH*	0.65114	3.05578	0.00248	Up
62	4616	ENSG00000099860	GADD45B	-0.54734	6.22771	0.00282	Down
63	4023	ENSG00000175445	LPL	1.58031	1.49174	0.003	Up
64	339366	ENSG00000185761	ADAMTSL5	0.69182	1.09022	0.00331	Up
65	441168	ENSG00000188820	CALHM6	-1.40791	-0.45195	0.00331	Down
66	25840	ENSG00000185432	METTL7A	-0.89203	1.26053	0.00341	Down
67	10379	ENSG00000213928	IRF9	0.73844	0.61729	0.00352	Up
68	10761	ENSG00000170965	PLAC1	0.75845	1.7735	0.00359	Up
69	79890	ENSG00000100599	RIN3*	-0.55875	5.51257	0.00376	Down
70	79789	ENSG00000165959	CLMN	1.75881	-1.60223	0.00378	Up
71	103344928	ENSG00000232586	KIAA1614-AS1	-0.93849	-0.2476	0.00378	Down
72	30846	ENSG00000024422	EHD2	1.62992	-1.06299	0.00378	Up
73	2635	ENSG00000117226	GBP3*	-0.65995	1.90856	0.0039	Down
74	125875	ENSG00000160318	CLDND2	1.758	-0.93779	0.00426	Up
75	26040	ENSG00000152217	SETBP1*	0.60474	2.84226	0.00437	Up
76	83699	ENSG00000198478	SH3BGRL2	1.56067	-0.70012	0.00444	Up
77	126433	ENSG00000161243	FBXO27	-0.9782	0.24621	0.00447	Down
78	348094	ENSG00000166839	ANKDD1A	-0.96711	1.12655	0.00447	Down
79	29799	ENSG00000100027	YPEL1*	-1.01166	-0.18089	0.00453	Down
80	84940	ENSG00000167549	CORO6	0.64089	1.64921	0.00457	Up
81	282973	ENSG00000188385	JAKMIP3	-1.80967	-0.48462	0.00473	Down
82	10046	ENSG00000013619	MAMLD1*	1.20657	-0.92226	0.00488	Up
83	NA	ENSG00000231007	CDC20P1	1.89183	-0.01541	0.00571	Up
84	NULL	ENSG00000289398	NA (IncRNA)	1.15345	-0.4274	0.00571	Up
85	169792	ENSG00000107249	GLIS3	0.97027	1.11563	0.00587	Up
86	100996579	ENSG00000227403	LINC01806	0.70294	2.19637	0.006	Up
87	112267986	ENSG00000287672	AC003086.1	0.82361	0.10718	0.00601	Up
88	4835	ENSG00000124588	NQO2	0.42356	4.80281	0.00615	Up
89	5133	ENSG00000188389	PDCD1	0.46237	5.89425	0.00615	Up
90	9314	ENSG00000136826	KLF4	1.64475	-0.8083	0.00636	Up
91	977	ENSG00000177697	CD151	0.47453	5.06911	0.00643	Up
92	101927905	ENSG00000215241	LINC02449	1.26824	-0.80019	0.00643	Up
94	256815	ENSG00000179133	C10orf67	0.94586	1.39627	0.00643	Up
93	84074	ENSG00000129646	QRICH2*	0.82741	0.13058	0.00643	Up
95	NA	ENSG00000287265	AL365272.1	-0.85154	-0.08632	0.00662	Down
96	161725	ENSG00000169918	OTUD7A	0.88867	0.21716	0.00683	Up
97	100128420	ENSG00000233093	LINC00892	0.74428	4.32228	0.00696	Up
98	161145	ENSG00000198133	TMEM229B	-0.49278	2.55826	0.007	Down
99	7292	ENSG00000117586	TNFSF4*	0.93085	0.41037	0.00737	Up
100	727758	ENSG00000263006	ROCK1P1	-0.96091	-0.29435	0.00743	Down
101	10911	ENSG00000049247	UTS2	-2.92898	0.84415	0.00767	Down
103	107987373	ENSG00000276345	AC004556.3	-3.69388	1.86728	0.00771	Down
104	91768	ENSG00000134508	CABLES1	-0.58047	4.60934	0.00771	Down
105	65124	ENSG00000198142	SOWAHC	0.70563	1.77227	0.00771	Up
106	8482	ENSG00000138623	SEMA7A	0.47964	6.40055	0.00771	Up
102	9498	ENSG00000050438	SLC4A8*	-0.63538	0.86912	0.00771	Down
107	55930	ENSG00000128833	MYO5C*	-1.05198	1.81949	0.00829	Down
108	4151	ENSG00000198125	MB	1.14462	-0.29851	0.00831	Up
109	10518	ENSG00000136425	CIB2*	-0.79203	1.94366	0.0086	Down
110	4131	ENSG00000131711	MAP1B	1.18682	-0.55557	0.00918	Up
111	10430	ENSG00000105677	TMEM147	0.36843	5.59829	0.00919	Up
112	NA	ENSG00000230882	AC005077.4	-1.13544	-0.34653	0.01012	Down
113	55225	ENSG00000162437	RAVER2	-0.7665	2.86554	0.01055	Down
114	575	ENSG00000181790	ADGRB1	1.58785	-0.63563	0.01055	Up
115	379	ENSG00000175906	ARL4D	0.63726	1.28491	0.0114	Up
116	NA	ENSG00000123870	ZNF137P	-0.70677	0.39919	0.01171	Down
117	NA	ENSG00000285163	AC092723.5	1.86042	-3.74613	0.01214	Up
118	6932	ENSG00000081059	TCF7	-0.45475	5.49728	0.01215	Down
119	9076	ENSG00000163347	CLDN1	0.60458	1.70668	0.01297	Up
120	NA	ENSG00000285106	AC016831.6	0.59448	1.18596	0.01319	Up
121	NA	ENSG00000256128	LINC00944	1.5013	-0.40231	0.01358	Up
122	642273	ENSG00000184731	FAM110C*	0.67347	1.67495	0.01402	Up
123	9162	ENSG00000157680	DGKI	0.89031	2.67706	0.01441	Up
124	959	ENSG00000102245	CD40LG*	0.48435	6.8314	0.01441	Up
125	NA	ENSG00000226200	SGMS1-AS1	-0.81545	0.4993	0.01478	Down
126	79629	ENSG00000099330	OCEL1	0.48019	2.49123	0.01486	Up
127	50650	ENSG00000163947	ARHGEF3*	-0.45208	5.27685	0.01511	Down
128	9064	ENSG00000142733	MAP3K6*	0.59038	3.02404	0.01516	Up
129	9628	ENSG00000182732	RGS6*	-1.08513	-0.08052	0.01519	Down
130	55061	ENSG00000143502	SUSD4	-0.85352	-0.40051	0.01547	Down
131	1493	ENSG00000163599	CTLA4*	0.53649	9.836	0.01557	Up
132	353189	ENSG00000173930	SLCO4C1	2.45021	-1.78665	0.01569	Up
133	54874	ENSG00000137942	FNBP1L	0.52951	4.3526	0.01625	Up
134	10388	ENSG00000196074	SYCP2	0.72312	0.42222	0.01716	Up
135	3748	ENSG00000131398	KCNC3	0.45692	3.04549	0.01716	Up
136	27112	ENSG00000130054	FAM155B	0.85712	-0.70419	0.01766	Up
137	340348	ENSG00000158457	TSPAN33	-0.97757	3.62925	0.01811	Down
138	408	ENSG00000137486	ARRB1	-0.39742	4.64375	0.01938	Down
139	7145	ENSG00000079308	TNS1	-1.33023	-0.09049	0.01971	Down
140	284207	ENSG00000176845	METRNL	0.50035	5.33595	0.02001	Up
141	4810	ENSG00000188158	NHS	0.85374	1.35385	0.02001	Up
142	5800	ENSG00000151490	PTPRO*	-1.17573	-0.96879	0.02001	Down
143	NA	ENSG00000286619	AC119673.2	4.85884	0.8294	0.02007	Up
144	100125556	ENSG00000171084	FAM86JP	0.53936	1.68677	0.02033	Up
145	NA	ENSG00000235641	LINC00484	-1.62546	-2.24278	0.02033	Down
146	5443	ENSG00000115138	POMC	-0.68943	2.29946	0.02033	Down
147	90625	ENSG00000233056	ERVH48-1	-1.10173	-1.44277	0.02109	Down
148	NA	ENSG00000241990	PRR34-AS1	0.76502	0.48219	0.02135	Up
149	NA	ENSG00000260708	AL118516.1	0.62164	1.29592	0.0215	Up
150	NA	ENSG00000269929	MIRLET7A1HG	0.75614	0.04114	0.0215	Up
151	90273	ENSG00000007129	CEACAM21*	0.5508	3.10949	0.02212	Up
152	57623	ENSG00000066827	ZFAT	0.59794	4.4332	0.02358	Up
153	5727	ENSG00000185920	PTCH1*	0.87913	1.73377	0.02358	Up
154	117155	ENSG00000166762	CATSPER2	-1.0442	-0.71462	0.02412	Down
155	201158	ENSG00000175106	TVP23C	0.72475	-0.03985	0.02424	Up
156	NA	ENSG00000226660	TRBV2	0.59957	1.66316	0.02424	Up
157	8870	ENSG00000137331	IER3*	0.51655	7.39404	0.02434	Up
158	100505738	ENSG00000247516	MIR4458HG	0.75877	0.53391	0.02499	Up
159	5734	ENSG00000171522	PTGER4*	0.55363	6.34122	0.02554	Up
160	4783	ENSG00000165030	NFIL3*	0.33414	6.05318	0.02554	Up
161	288	ENSG00000151150	ANK3*	0.70167	3.82103	0.02554	Up
162	9172	ENSG00000036448	MYOM2*	0.92104	1.42074	0.02554	Up
163	10331	ENSG00000179913	B3GNT3	1.35028	-1.47508	0.02613	Up
165	387357	ENSG00000172673	THEMIS	-0.6238	4.0715	0.02613	Down
164	5341	ENSG00000115956	PLEK*	-0.88135	0.89464	0.02613	Down
166	5366	ENSG00000141682	PMAIP1*	0.42664	7.23694	0.02734	Up
167	9423	ENSG00000065320	NTN1	-0.97876	-0.99856	0.02747	Down
170	NA	ENSG00000257924	LINC02416	0.55432	3.21033	0.02751	Up
172	NA	ENSG00000270127	AC027020.2	0.71846	0.3877	0.02751	Up
168	26018	ENSG00000144749	LRIG1*	0.37933	6.86021	0.02751	Up
169	291	ENSG00000151729	SLC25A4*	0.41778	4.10147	0.02751	Up
171	8477	ENSG00000140030	GPR65*	0.38883	4.46918	0.02751	Up
173	10567	ENSG00000105404	RABAC1	0.58149	2.05656	0.02883	Up
174	1896	ENSG00000158813	EDA	1.33603	0.5198	0.02943	Up
175	84000	ENSG00000137747	TMPRSS13	-0.77116	0.39919	0.03092	Down
177	100233209	ENSG00000247774	PCED1B-AS1	0.36083	6.64923	0.0318	Up
176	53347	ENSG00000160185	UBASH3A*	-0.4107	5.50169	0.0318	Down
178	10004	ENSG00000168060	NAALADL1*	0.5802	2.50918	0.03231	Up
179	2747	ENSG00000182890	GLUD2	0.50288	1.7549	0.03424	Up
180	230	ENSG00000109107	ALDOC	-0.29096	6.64166	0.03433	Down
181	388121	ENSG00000183578	TNFAIP8L3	0.80975	2.09806	0.03493	Up
182	55540	ENSG00000056736	IL17RB	-0.70305	2.36649	0.03506	Down
183	101928707	ENSG00000260219	CD2BP2-DT	-0.74774	-0.28188	0.03506	Down
184	2321	ENSG00000102755	FLT1*	0.61111	4.62519	0.03506	Up
185	100129066	ENSG00000237372	UNQ6494	-1.02369	-0.0588	0.03523	Down
186	84674	ENSG00000132357	CARD6	-0.5748	2.50558	0.03571	Down
187	3665	ENSG00000185507	IRF7	0.47441	3.52424	0.03571	Up
188	3578	ENSG00000145839	IL9	0.61791	5.63357	0.03621	Up
189	NA	ENSG00000232774	AL355916.1	0.80548	-0.3971	0.03639	Up
190	85446	ENSG00000136367	ZFHX2	0.57549	0.97821	0.03639	Up
191	126820	ENSG00000162643	WDR63	2.22853	-2.03938	0.03639	Up
192	54922	ENSG00000105538	RASIP1	2.85709	0.00335	0.03705	Up
193	928	ENSG00000010278	CD9	-0.74261	2.07613	0.03822	Down
194	NA	ENSG00000250155	AC008957.1	-1.53554	-0.06245	0.03856	Down
195	317749	ENSG00000187630	DHRS4L2	-0.37557	3.66546	0.03868	Down
196	256309	ENSG00000168491	CCDC110	-1.04674	-1.00575	0.03868	Down
197	23569	ENSG00000159339	PADI4	-0.78737	0.28045	0.03868	Down
198	3029	ENSG00000063854	HAGH	0.31889	4.71669	0.03901	Up
201	NA	ENSG00000246363	LINC02458	0.58292	1.28182	0.03929	Up
202	26996	ENSG00000173890	GPR160	-0.49228	3.11435	0.03929	Down
203	65249	ENSG00000132003	ZSWIM4	-0.48857	3.16404	0.03929	Down
204	23336	ENSG00000182253	SYNM	-1.03481	-0.43399	0.03929	Down
199	7148	ENSG00000168477	TNXB*	0.92888	-0.78573	0.03929	Up
200	8973	ENSG00000147434	CHRNA6*	-0.70203	0.67065	0.03929	Down
205	147011	ENSG00000167525	PROCA1	0.66938	0.40668	0.03936	Up
206	55304	ENSG00000172296	SPTLC3	2.14221	-2.61779	0.03991	Up
207	10384	ENSG00000111801	BTN3A3*	-0.40392	4.26444	0.03991	Down
208	5026	ENSG00000083454	P2RX5	-0.59583	3.25503	0.04026	Down
209	5996	ENSG00000090104	RGS1*	-0.43835	6.38618	0.04076	Down
210	7039	ENSG00000163235	TGFA	0.98112	-1.18929	0.04153	Up
211	NA	ENSG00000223546	LINC00630	0.62173	0.76181	0.04153	Up
212	57664	ENSG00000105559	PLEKHA4	-0.4498	1.92466	0.04153	Down
213	9215	ENSG00000133424	LARGE1	0.7825	-0.46166	0.04153	Up
214	285286	ENSG00000241163	LINC00877	-0.80531	0.38804	0.04153	Down
215	79656	ENSG00000162373	BEND5	-0.54311	3.28062	0.0422	Down
216	NA	ENSG00000248015	AC005329.1	0.98704	-0.09242	0.04274	Up
217	NA	ENSG00000272106	AL691432.2	0.61837	0.51547	0.04317	Up
218	3816	ENSG00000167748	KLK1	1.02802	-0.85347	0.04317	Up
220	84964	ENSG00000239382	ALKBH6	0.78235	0.08847	0.04317	Up
219	NA	ENSG00000211935	IGHV1-3*	0.77067	0.7828	0.04317	Up
221	84803	ENSG00000138678	GPAT3	-0.458	2.67892	0.04377	Down
222	94015	ENSG00000141540	TTYH2	0.44636	2.51004	0.04377	Up
223	80019	ENSG00000165886	UBTD1	0.55494	1.49215	0.04377	Up
224	163259	ENSG00000175984	DENND2C	-0.8214	-0.04466	0.04435	Down
225	5567	ENSG00000142875	PRKACB*	-0.30433	4.81998	0.04435	Down
226	386653	ENSG00000204671	IL31	1.34825	0.40369	0.04487	Up
228	92999	ENSG00000114853	ZBTB47	0.98711	-1.08203	0.04527	Up
227	9651	ENSG00000149527	PLCH2*	-0.83213	1.09047	0.04527	Down
229	1690	ENSG00000100473	COCH	-0.83576	0.87995	0.04542	Down
230	5303	ENSG00000102309	PIN4	0.35653	3.66662	0.0456	Up
231	2331	ENSG00000122176	FMOD	0.84798	0.59521	0.04622	Up
232	115330	ENSG00000164849	GPR146	-0.54405	1.59942	0.04693	Down
233	4008	ENSG00000136153	LMO7	-0.51335	2.53704	0.04873	Down
234	91646	ENSG00000173809	TDRD12	-2.3414	0.60866	0.04969	Down
aFDR, false discovery rate; logFC, log fold-change; logCPM, log counts per million.
bFDR-adjusted P value (q value) < 0.05 was considered significant.
*Indicated genes identified as positive FOXP3 ChIP hits.
